# Supplementary material for: Assessing Community Acceptance of Maternal Immunisation in Rural KwaZulu-Natal, South Africa: A Qualitative Investigation
Source: Vaccines (Basel). 2022 Mar 10;10(3):415. doi: 10.3390/vaccines10030415 (PMC8951159; doi:10.3390/vaccines10030415)
Supplement: Supplementary file 1 [file vaccines-10-00415-s001.zip]

Archive with 5 entries (5 files):
- S1. Antenatal & Maternity Staff topic guide.pdf
- S2. Community leaders topic guide.pdf
- S3. FGDs_Husbands and Mothers of Pregnant Women.pdf
- S4. Pregnant Women topic guide.pdf
- S5. Women in enrolled in maternal immunization trials topic guide.pdf
